# Supplementary material for: High-Affinity and Proteolytically Stable Peptidic Fluorescent NTS1R Ligands
Source: J Med Chem. 2025 Sep 3;68(18):19482–502. doi: 10.1021/acs.jmedchem.5c01701 (PMC12481580; doi:10.1021/acs.jmedchem.5c01701)
Supplement: Supplementary file 2 [file jm5c01701_si_002.csv]

Compound_ID	SMILES	pKi (NTS1R)	pEC50 (NTS1R) Fura-2 assay
6	O=C(N[C@@H](CCCCN)C(N1[C@@H](CCC1)C(N[C@@H](CC2=CC=C(C=C2)O)C(N[C@@H]([C@@H](C)CC)C(N[C@@H](C[Si](C)(C)C)C(O)=O)=O)=O)=O)=O)[C@H](CCCCN)N	10.28
14	O=C(N[C@@H](CCCNC(N)=N)C(N1[C@@H](CCC1)C(N[C@@H](CC2=CC=C(C=C2)O)C(N[C@@H]([C@@H](C)CC)C(N[C@@H](C[Si](C)(C)C)C(O)=O)=O)=O)=O)=O)[C@H](CCCNC(N)=N)N	10.1
15	O=C(N[C@@H](CCCNC(N)=N)C(N1[C@@H](CCC1)C(N[C@@H](CC2=CC=C(C=C2)O)C(N[C@@H]([C@@H](C)CC)C(N[C@@H](C[Si](C)(C)C)C(O)=O)=O)=O)=O)=O)[C@H](CCCNC(N)=N)NC	10.43
16a	O=C(N[C@@H](CCCNC(N)=N)C(N1[C@@H](CCC1)C(N[C@@H](C(C)(C)C2=CC=C(C=C2)O)C(N[C@@H]([C@@H](C)CC)C(N[C@@H](C[Si](C)(C)C)C(O)=O)=O)=O)=O)=O)[C@H](CCCNC(N)=N)NC	10.3
16b	O=C(N[C@@H](CCCNC(N)=N)C(N1[C@@H](CCC1)C(N[C@H](C(C)(C)C2=CC=C(C=C2)O)C(N[C@@H]([C@@H](C)CC)C(N[C@@H](C[Si](C)(C)C)C(O)=O)=O)=O)=O)=O)[C@H](CCCNC(N)=N)NC	7.91
17a	O=C(N[C@@H](CCCNC(N)=N)C(N1[C@@H](CCC1)C(N[C@@H](C(C)(C)C2=CC=C(C=C2)O)C(N[C@@H]([C@@H](C)CC)C(N[C@@H](C[Si](C)(C)C)C(O)=O)=O)=O)=O)=O)[C@H](CCCNC(NC(NCCCCN)=O)=N)NC	10.39
17b	O=C(N[C@@H](CCCNC(N)=N)C(N1[C@@H](CCC1)C(N[C@H](C(C)(C)C2=CC=C(C=C2)O)C(N[C@@H]([C@@H](C)CC)C(N[C@@H](C[Si](C)(C)C)C(O)=O)=O)=O)=O)=O)[C@H](CCCNC(NC(NCCCCN)=O)=N)NC	8.42
19	O=C(N[C@@H](CCCNC(N)=N)C(N1[C@@H](CCC1)C(N[C@@H](C(C)(C)C2=CC=C(C=C2)O)C(N[C@@H]([C@@H](C)CC)C(N[C@@H](C[Si](C)(C)C)C(O)=O)=O)=O)=O)=O)[C@H](CCCNC(NC(NCCCCNC(C3=CC(C([O-])=O)=C(C4=C(C=C/5)C(OC6=C4C=CC(N(C)C)=C6)=CC5=[N+](C)/C)C=C3)=O)=O)=N)NC	9.86	9
21	O=C(N[C@@H](CCCNC(N)=N)C(N1[C@@H](CCC1)C(N[C@@H](C(C)(C)C2=CC=C(C=C2)O)C(N[C@@H]([C@@H](C)CC)C(N[C@@H](C[Si](C)(C)C)C(O)=O)=O)=O)=O)=O)[C@H](CCCNC(NC(NCCCCNC(CCCCCN3C(C=CC(S(=O)([O-])=O)=C4)=C4C(C)(C)/C3=C/C=C/C=C/C5=[N+](CCCCS(=O)([O-])=O)C6=C(C=CC=C6)C5(C)C)=O)=O)=N)NC	10.04	8.89
